# Supplementary material for: Multiple ETS Factors Participate in the Transcriptional Control of TERT Mutant Promoter in Thyroid Cancers
Source: Cancers (Basel). 2022 Jan 12;14(2):357. doi: 10.3390/cancers14020357 (PMC8774187; doi:10.3390/cancers14020357)
Supplement: Supplementary file 1 [file cancers-14-00357-s001.zip]

Archive with 2 entries (2 files):
- Thornton et al. Supplementary Figures.pdf
- Thornton et al. Supplementary Tables.pdf
